# Supplementary material for: Relationship between Brain Tissue Changes and Blood Biomarkers of Cyclophilin A, Heme Oxygenase-1, and Inositol-Requiring Enzyme 1 in Patients with Alzheimer’s Disease
Source: Diagnostics (Basel). 2021 Apr 21;11(5):740. doi: 10.3390/diagnostics11050740 (PMC8143350; doi:10.3390/diagnostics11050740)
Supplement: Supplementary file 1 [file diagnostics-11-00740-s001.zip]

Archive with 1 entries (1 files):
- diagnostics-1172145-supplementary.pdf
